# Supplementary material for: Factors influencing the use of emergency contraceptives among reproductive age women in the Kwadaso Municipality, Ghana
Source: PLoS One. 2022 Mar 3;17(3):e0264619. doi: 10.1371/journal.pone.0264619 (PMC8893659; doi:10.1371/journal.pone.0264619)
Supplement: S1 Fig — (XLSX) [file pone.0264619.s001.xlsx]

## Sheet: Sheet1
Are you familiar with family planning
Yes	312
No	0
Have you ever heard of Emergency contraception
Yes	312
No	0
If yes, wat was or were your source of information	Frequency	Percentage
Family	62	20.67
Friends	168	56
Partner / boyfriend	118	39.33
Health professional	243	81
Church	9	3
Mosque	16	5.33
Media	151	50.33
Which of the following ECs have you heard of?	Yes	Percentage
Combined oral contraceptive pills	176	58.6667
Progesterone only pill	276	92
Intrauterine copper device	164	54.6667
Ulipristal acetate	46	15.3333
Don’t know	7	2.33333
