# Supplementary material for: Factors influencing the use of emergency contraceptives among reproductive age women in the Kwadaso Municipality, Ghana
Source: PLoS One. 2022 Mar 3;17(3):e0264619. doi: 10.1371/journal.pone.0264619 (PMC8893659; doi:10.1371/journal.pone.0264619)
Supplement: S1 Dataset — (XLSX) [file pone.0264619.s004.xlsx]

## Sheet: Sheet1
Age	Agegroup	Religion	Educationllevel	Maritalstatus	Educationallevelofpartner	Anyworkforpay	Reasonfornotworking	Howwereyoupaidforyourwork	Monthlyincome	AreyoufamiliarwithFP	HeardofEC	ifyessourceFamily	Partner	Friend	Healthprofessinal	Church	Mosque	Media	Awareofriskofunprotectedsex	Q14unwantedpregnancies	ContractingHIV	ContractingotherSTI	ECcanbeusedtopreventpregnacy	Q16combineorcont	progesteroneonlypill	intauterinecopperdevice	ulipristalacetate	dontknow	Q17	timelimitfortakingEC	Q19	ifyesinjectabledepoprovera	implant	combinedoralcontraceptivepills	minipills	condom	intrauterinedevice	donttknow	wherecanECbeobtained	communityhealthworker	privateclinic	pharmacy	supermarket	others	Dontknoww	AretheresideeffectsofEC	Q23	EverusedanyformofEC	Q25
30	Above 29	christianity	bachelors degree	married	bachelors degree	yes		regular wages or salary	1001 - 1500 cedis	yes	yes	yes	no	no	yes	no	no	no	yes	yes	yes	yes	yes		yes				no	within 72 hours	yes	yes	yes	yes	yes	yes	yes					yes				yes	Menstral irregularities	yes	no
28	25 to 29	christianity	bachelors degree	married	graduate/ advanced professional degree	yes		regular wages or salary	1001 - 1500 cedis	yes	yes	no	yes	yes	yes	no	yes	no	yes	yes	yes	yes	yes	yes	yes	yes			no	within 72 hours	yes	yes	yes	yes	yes	yes	yes					yes				yes	Breast tenderness	yes	no
23	20 to 24	christianity	bachelors degree	single		no	no work available			yes	yes	no	no	no	yes	no	no	no	yes	yes	yes	yes	yes	yes	yes	yes			dont know	dont know	yes	yes	yes	yes	no	yes	yes			yes	yes	yes				yes		no
24	20 to 24	christianity	vocational degree/ certificate	single		yes		regular wages or salary	501 - 1000 cedis	yes	yes	yes	no	yes	yes	no	no	yes	yes	yes	yes	yes	yes	yes	yes	yes			no	within 72 hours	yes	yes	yes	yes	no	yes	yes		yes	yes	yes	yes				yes	Ectopic pregnancy	yes	yes
24	20 to 24	christianity	bachelors degree	single		yes		regular wages or salary	501 - 1000 cedis	yes	yes	no	yes	yes	yes	no	no	no	yes	yes	yes	yes	yes	yes	yes	yes			no	within 72 hours	yes	yes	yes	yes	yes	yes	no		yes	yes						yes	Ectopic pregnancy	yes	no
26	25 to 29	islam	bachelors degree	single		no	no work available			yes	no								yes	yes	yes	yes									yes	yes	yes	yes	no	yes	yes
20	20 to 24	christianity	completed high school	single		no	student			yes	yes	yes	yes	yes	yes	yes	yes	yes	yes	yes	yes		yes	yes	yes	yes	yes		yes	within 24 hrs	yes	yes	yes	yes	yes	yes	yes		yes	yes	yes	yes				yes	Drowsiness	yes	yes
22	20 to 24	islam	completed high school	single		no	no work available			yes	no								yes	yes	yes	yes									yes	yes		yes		yes
24	20 to 24	christianity	vocational degree/ certificate	single		yes		regular wages or salary	501 - 1000 cedis	yes	yes	yes	yes	yes	yes			yes	yes	yes	yes	yes	yes	yes	yes	yes			no	within 72 hours	yes	yes	yes	yes		yes	yes			yes	yes	yes				yes	Ectopic pregnancy	yes
35	Above 29	islam	vocational degree/ certificate	married	graduate/ advanced professional degree	yes		regular wages or salary	1001 - 1500 cedis	yes	yes				yes			yes	yes	yes	yes	yes	yes	yes	yes	yes			no	within 72 hours	yes	yes	yes	yes	yes		yes		yes			yes				yes	Drowsiness	no
20	20 to 24	christianity	some school level	single		no	student			yes	yes				yes			yes	yes	yes	yes	yes	yes	yes	yes	yes			no	within 72 hours	yes	yes	yes	yes	yes		yes		yes	yes	yes	yes				yes	Breast tenderness	yes	yes
19	less than 20	christianity	completed high school	single		no	no work available			yes	yes				yes				yes	yes	yes	yes	yes		yes				no	dont know	yes	yes	yes			yes	yes		yes	yes	yes	yes				yes		yes	no
35	Above 29	christianity	bachelors degree	single		yes		regular wages or salary	1501 - 2000 cedis	yes	yes				yes				yes	yes	yes	yes	yes	yes	yes	yes			no	within 72 hours	yes	yes	yes	yes	yes	yes	yes		yes	yes	yes	yes				yes	Spotting	yes	no
24	20 to 24	islam	bachelors degree	single		yes		regular wages or salary	501 - 1000 cedis	yes	yes			yes	yes			yes	yes	yes	yes	yes	yes	yes	yes				yes	within 72 hours	yes	yes	yes	yes		yes			yes	yes	yes	yes				yes	delay Infertility	no
28	25 to 29	christianity	bachelors degree	single		yes		regular wages or salary	501 - 1000 cedis	yes	yes				yes				yes	yes	yes	yes	yes	yes	yes	yes			no	within 72 hours	yes	yes	yes	yes		yes	yes		yes			yes				yes	Menstral irregularities	yes	no
24	20 to 24	christianity	bachelors degree	single		no	student			yes	yes				yes				yes	yes		yes	yes	yes	yes	yes	yes		no	within 12 hours	yes	yes	yes			yes			yes	yes	yes	yes				yes	Breast tenderness	yes	yes
25	25 to 29	christianity	bachelors degree	single		no	no work available			yes	yes				yes				yes	yes	yes	yes	yes	yes		yes			no	within 72 hours	yes					yes			yes		yes	yes				yes	Menstral irregularities	yes	no
35	Above 29	christianity	bachelors degree	single		yes		regular wages or salary	1001 - 1500 cedis	yes	yes				yes				yes	yes	yes	yes	yes		yes	yes			no	within 72 hours	yes	yes	yes	yes	yes	yes	yes					yes				yes	delay Infertility	yes	no
30	Above 29	christianity	vocational degree/ certificate	married	bachelors degree	no	seasonal inactivity			yes	no								yes	yes	yes										yes	yes	yes	yes	yes	yes
23	20 to 24	christianity	completed high school	married	completed high school	no	infirmity/ sickness			yes	yes				yes			yes	yes	yes	yes	yes	yes	yes	yes	yes			no	within 72 hours	yes	yes	yes	yes	yes	yes	yes					yes				yes	Nausea	yes	no
25	25 to 29	christianity	completed high school	single		no	no work available			yes	yes				yes				yes	yes	yes	yes	yes	yes	yes				dont know	within 24 hrs	yes	yes				yes						yes				yes		no
24	20 to 24	christianity	vocational degree/ certificate	married	vocational degree/ certificate	no	student			yes	yes				yes				yes	yes	yes	yes	no		yes				yes	within 72 hours	yes			yes		yes			yes	yes		yes				yes	Nausea	yes	no
27	25 to 29	christianity	completed high school	married	completed high school	no	no work available			yes	yes		yes		yes			yes	yes	yes	yes	yes	yes	yes	yes				dont know	within 72 hours	yes	yes	yes	yes	yes	yes			yes	yes	yes	yes				no		no
22	20 to 24	christianity	vocational degree/ certificate	married	bachelors degree	yes		regular wages or salary	less than or equal 500 cedis	yes	yes	yes		yes				yes	yes	yes	yes	yes	yes		yes				dont know	within 72 hours	no											yes				yes	Menstral irregularities	yes
20	20 to 24	christianity	vocational degree/ certificate	single		no	no work available			yes	yes	yes		yes				yes	yes	yes	yes	yes	yes		yes				dont know	within 72 hours	no											yes				yes	Menstral irregularities	yes
19	less than 20	christianity	completed high school	single		no	student			yes	yes			yes	yes				yes	yes	yes	yes	yes	yes	yes	yes			no	within 72 hours	yes	yes	yes	yes	yes				yes		yes	yes				yes	Vomiting	yes
34	Above 29	christianity	bachelors degree	married	bachelors degree	yes		regular wages or salary	1001 - 1500 cedis	yes	yes	yes	no	no	yes	no	no	no	yes	yes	yes	yes	yes		yes	no	yes		no	within 72 hours	yes	yes	yes	yes	yes	yes	yes					yes				yes	Menstral irregularities	yes	no
26	25 to 29	christianity	bachelors degree	married	graduate/ advanced professional degree	yes		regular wages or salary	1001 - 1500 cedis	yes	yes	no	yes	yes	yes	no	yes	no	yes	yes	yes	yes	yes	yes	yes	yes	yes		no	within 72 hours	yes	yes	yes	yes	yes	yes	yes					yes				yes	Breast tenderness	yes	no
22	20 to 24	islam	bachelors degree	single		no	no work available			yes	yes	no	no	no	yes	no	no	no	yes	yes	yes	yes	yes	yes	yes	yes			dont know	dont know	yes	yes	yes	yes	no	yes	yes			yes	yes	yes				yes		no
35	Above 29	christianity	vocational degree/ certificate	single		yes		regular wages or salary	501 - 1000 cedis	yes	yes	yes	no	yes	yes	no	no	yes	yes	yes	yes	yes	yes	yes	yes	yes			no	within 72 hours	yes	yes	yes	yes	no	yes	yes		yes	yes	yes	yes				yes	Ectopic pregnancy	yes	yes
24	20 to 24	christianity	bachelors degree	single		yes		regular wages or salary	501 - 1000 cedis	yes	yes	no	yes	yes	yes	no	no	no	yes	yes	yes	yes	yes	yes	yes	yes			no	within 72 hours	yes	yes	yes	yes	yes	yes	no		yes	yes						yes	Ectopic pregnancy	no
23	20 to 24	christianity	bachelors degree	single		no	no work available			yes	no								yes	yes	yes	yes									yes	yes	yes	yes	no	yes	yes
22	20 to 24	christianity	completed high school	single		no	student			yes	yes	yes	yes	yes	yes	yes	yes	yes	yes	yes	yes		yes	yes	yes	yes	yes		yes	within 24 hrs	yes	yes	yes	yes	yes	yes	yes		yes	yes	yes	yes				yes	Drowsiness	yes	yes
22	20 to 24	christianity	completed high school	single		no	no work available			yes	yes							yes	yes	yes	yes	yes	yes					yes	dont know	within 24 hrs	yes	yes		yes		yes						yes				yes	delay Infertility	yes	no
28	25 to 29	christianity	vocational degree/ certificate	single		yes		regular wages or salary	501 - 1000 cedis	yes	yes	yes	yes	yes	yes			yes	yes	yes	yes	yes	yes	yes	yes	yes			no	within 72 hours	yes	yes	yes	yes		yes	yes			yes	yes	yes				yes	Ectopic pregnancy	yes
34	Above 29	islam	vocational degree/ certificate	married	graduate/ advanced professional degree	yes		regular wages or salary	1001 - 1500 cedis	yes	yes				yes			yes	yes	yes	yes	yes	yes	yes	yes	yes			no	within 72 hours	yes	yes	yes	yes	yes		yes		yes			yes				yes	Drowsiness	no
25	25 to 29	christianity	some school level	single		no	student			yes	yes				yes			yes	yes	yes	yes	yes	yes	yes	yes	yes			no	within 72 hours	yes	yes	yes	yes	yes		yes		yes	yes	yes	yes				yes	Breast tenderness	yes	yes
19	less than 20	christianity	completed high school	single		no	no work available			yes	yes				yes				yes	yes	yes	yes	yes		yes				no	dont know	yes	yes	yes			yes	yes		yes	yes	yes	yes				yes		yes	no
35	Above 29	christianity	bachelors degree	single		yes		regular wages or salary	1501 - 2000 cedis	yes	yes				yes				yes	yes	yes	yes	yes	yes	yes	yes			no	within 72 hours	yes	yes	yes	yes	yes	yes	yes		yes	yes	yes	yes				yes	Spotting	yes	no
24	20 to 24	christianity	bachelors degree	single		yes		regular wages or salary	501 - 1000 cedis	yes	yes			yes	yes			yes	yes	yes	yes	yes	yes	yes	yes				yes	within 72 hours	yes	yes	yes	yes		yes			yes	yes	yes	yes				yes	delay Infertility	no
28	25 to 29	christianity	bachelors degree	single		yes		regular wages or salary	501 - 1000 cedis	yes	yes				yes				yes	yes	yes	yes	yes	yes	yes	yes			no	within 72 hours	yes	yes	yes	yes		yes	yes		yes			yes				yes	Menstral irregularities	yes	no
24	20 to 24	islam	bachelors degree	single		no	student			yes	yes				yes				yes	yes		yes	yes	yes	yes	yes	yes		no	within 12 hours	yes	yes	yes			yes			yes	yes	yes	yes				yes	Breast tenderness	yes	yes
25	25 to 29	islam	bachelors degree	single		no	no work available			yes	yes				yes				yes	yes	yes	yes	yes	yes		yes			no	within 72 hours	yes					yes			yes		yes	yes				yes	Menstral irregularities	yes	no
35	Above 29	islam	bachelors degree	single		yes		regular wages or salary	1001 - 1500 cedis	yes	yes				yes				yes	yes	yes	yes	yes		yes	yes			no	within 72 hours	yes	yes	yes	yes	yes	yes	yes					yes				yes	delay Infertility	yes	no
30	Above 29	christianity	vocational degree/ certificate	married	bachelors degree	no	seasonal inactivity			yes	no								yes	yes	yes	yes									yes	yes	yes	yes	yes	yes
23	20 to 24	christianity	completed high school	married	completed high school	no	no work available			yes	yes				yes			yes	yes	yes	yes	yes	yes	yes	yes	yes			no	within 72 hours	yes	yes	yes	yes	yes	yes	yes					yes				yes	Nausea	yes	no
25	25 to 29	christianity	completed high school	single		no	no work available			yes	yes				yes				yes	yes	yes	yes	yes	yes	yes				dont know	within 24 hrs	yes	yes				yes						yes				yes		no
24	20 to 24	christianity	vocational degree/ certificate	married	vocational degree/ certificate	no	student			yes	yes				yes				yes	yes			no		yes				yes	within 72 hours	yes			yes		yes			yes	yes		yes				yes	Nausea	yes	no
27	25 to 29	christianity	completed high school	married	completed high school	no	no work available			yes	yes		yes		yes			yes	yes	yes	yes	yes	yes	yes	yes				dont know	within 72 hours	yes	yes	yes	yes	yes	yes			yes	yes	yes	yes				no		no
22	20 to 24	christianity	vocational degree/ certificate	married	bachelors degree	yes		regular wages or salary	less than or equal 500 cedis	yes	yes	yes		yes				yes	yes	yes	yes	yes	yes		yes				dont know	within 72 hours	no											yes				yes	Menstral irregularities	yes
20	20 to 24	christianity	vocational degree/ certificate	single		no	no work available			yes	yes	yes		yes				yes	yes	yes	yes	yes	yes		yes				dont know	within 72 hours	no											yes				yes	Menstral irregularities	yes
23	20 to 24	christianity	completed high school	single		no	student			yes	yes			yes	yes				yes	yes	yes	yes	yes	yes	yes	yes			no	within 72 hours	yes	yes	yes	yes	yes				yes		yes	yes				yes	Vomiting	yes
30	Above 29	christianity	bachelors degree	married	bachelors degree	yes		regular wages or salary	1001 - 1500 cedis	yes	yes	no	no	no	yes	no	no	no	yes	yes	yes	yes	yes		yes				no	within 72 hours	yes	yes	yes	yes	yes	yes	yes	no	no	no	no	yes	no	no	no	yes	Menstral irregularities	yes	no
26	25 to 29	islam	bachelors degree	married	bachelors degree	yes		regular wages or salary	1001 - 1500 cedis	yes	yes	no	yes	yes	yes	no	no	yes	yes	yes	yes	yes	yes		yes	yes	yes		no	within 48 hrs	yes	yes	yes	yes	yes	yes	yes	no	no	no	no	yes	no	no	no	yes	Menstral irregularities	yes	no
24	20 to 24	christianity	vocational degree/ certificate	single		yes		regular wages or salary	1001 - 1500 cedis	yes	yes	no	no	yes	yes	no	no	yes	yes	yes	yes	yes	yes		yes				no	within 72 hours	yes	yes	yes	yes	yes	yes	yes	no	no	no	no	yes	no	no	no	yes	Menstral irregularities	yes	no
28	25 to 29	islam	bachelors degree	married	bachelors degree	yes		regular wages or salary	1001 - 1500 cedis	yes	yes	yes	yes	yes	yes	no	no	yes	yes	yes	yes	yes	yes	yes	yes	yes			no	within 48 hrs	yes	yes	yes	yes	yes	yes	yes	no	no	no	no	yes	no	no	no	yes	Menstral irregularities	no
28	25 to 29	christianity	some school level	married	completed high school	yes		casual labor	less than or equal 500 cedis	yes	yes	no	yes	yes	no	no	no	no	yes	yes	yes		yes		yes				yes	within 12 hours	yes	no	no	no	no	yes	no	no	yes	no	no	yes	no	no	no	no		yes	no
23	20 to 24	christianity	completed high school	single		yes		regular wages or salary	less than or equal 500 cedis	yes	yes	no	yes	yes	yes	no	no	yes	yes	yes	yes	yes	yes		yes				yes	within 72 hours	yes	no	no	yes	no	yes	no	no	no	no	no	yes	no	no	no	yes	Menstral irregularities	yes	yes
24	20 to 24	christianity	vocational degree/ certificate	single		yes		regular wages or salary	501 - 1000 cedis	yes	yes	no	yes	yes	yes	no	no	no	yes	yes	yes	yes	yes	yes	yes	yes	yes		no	within 72 hours	yes	yes	yes	yes	yes	yes	yes	no	no	no	no	yes	no	no	no	yes	Menstral irregularities	yes	no
26	25 to 29	islam	bachelors degree	single		yes		regular wages or salary	less than or equal 500 cedis	yes	yes	no	yes	yes	yes	no	no	yes	yes	yes	yes	yes	yes	yes	yes	yes	yes		no	within 72 hours	yes	yes	yes	yes	yes	yes	yes	no	no	no	no	yes	no	no	no	yes	Menstral irregularities	yes	no
23	20 to 24	christianity	some school level	single		no	household/family duties			yes	yes	no	yes	yes	no	no	no	yes	yes	yes	yes	yes	yes		yes		yes		dont know	within 72 hours	no								no	no	no	yes	no	no	no	yes	Menstral irregularities	yes	no
28	25 to 29	christianity	bachelors degree	married	bachelors degree	yes		regular wages or salary	1001 - 1500 cedis	yes	yes	no	no	no	yes	no	no	no	yes	yes	yes	yes	yes	yes	yes				no	within 72 hours	yes	yes	yes	yes	yes	yes	yes	no	no	no	no	yes	no	no	no	yes	Menstral irregularities	yes	no
28	25 to 29	christianity	bachelors degree	married	bachelors degree	yes		regular wages or salary	1001 - 1500 cedis	yes	yes	no	yes	yes	yes	no	no	yes	yes	yes	yes	yes	yes		yes	yes	yes		no	within 48 hrs	yes	yes	yes	yes	yes	yes	yes	no	no	no	no	yes	no	no	no	yes	Menstral irregularities	yes	no
21	20 to 24	christianity	completed high school	single		no	student			yes	yes	no	yes	yes	no	no	no	yes	yes	yes	yes	yes	yes	yes	yes				dont know	within 72 hours	no								no	no	no	yes	no	no	no	yes	Menstral irregularities	yes	no
23	20 to 24	christianity	some school level	single		no	household/family duties			yes	yes	no	yes	yes	no	no	no	yes	yes	yes	yes	yes	yes		yes				dont know	within 72 hours	no								no	no	no	yes	no	no	no	yes	Menstral irregularities	yes	no
28	25 to 29	christianity	some school level	married	completed high school	yes		casual labor	less than or equal 500 cedis	yes	yes	no	yes	yes	no	no	no	no	yes	yes	yes	yes	yes		yes				yes	within 12 hours	yes	no	no	no	no	yes	no	no	yes	no	no	yes	no	no	no	no		yes	no
31	Above 29	islam	vocational degree/ certificate	married	bachelors degree	yes		regular wages or salary	501 - 1000 cedis	yes	yes	yes	yes	yes	yes	no	no	yes	yes	yes	yes	yes	yes	yes	yes	yes			no	within 48 hrs	yes	yes	yes	yes	yes	yes	yes	no	no	no	no	yes	no	no	no	yes	Menstral irregularities	no
23	20 to 24	islam	completed high school	single		yes		regular wages or salary	less than or equal 500 cedis	yes	yes	no	yes	yes	yes	no	no	yes	yes	yes	yes	yes	yes		yes	yes			yes	within 72 hours	yes	no	no	yes	no	yes	no	no	no	no	no	yes	no	no	no	yes	Menstral irregularities	yes	yes
20	20 to 24	christianity	completed high school	single		yes		casual labor	less than or equal 500 cedis	yes	yes	no	no	yes	yes	no	no	no	yes	yes	yes	yes	no	yes	yes	yes	yes		no	within 24 hrs	yes	yes	yes	yes	yes	yes	yes	no	no	no	no	yes	no	no	no	yes	Menstral irregularities	yes	yes
32	Above 29	christianity	vocational degree/ certificate	married	bachelors degree	yes		regular wages or salary	more than 2000 cedis	yes	yes	no	yes	yes	yes	no	no	no	yes	yes	yes	yes	yes		yes	yes			no	within 48 hrs	yes	yes	yes	no	no	yes	yes	no	no	yes	no	yes	yes	no	no	yes	Menstral irregularities	yes	yes
30	Above 29	christianity	bachelors degree	single		yes		regular wages or salary	1001 - 1500 cedis	yes	yes	no	no	no	yes	no	no	no	yes	yes	yes	yes	yes		yes	yes	yes		no	within 72 hours	yes	yes	yes	yes	yes	yes	yes	no	no	no	no	yes	no	no	no	yes	Menstral irregularities	yes	no
25	25 to 29	christianity	completed high school	single		yes		casual labor	less than or equal 500 cedis	yes	yes	no	no	yes	yes	no	no	no	yes	yes	yes	yes	no	yes		yes	yes		no	within 24 hrs	yes	yes	yes	yes	yes	yes	yes	no	no	no	no	yes	no	no	no	yes	Menstral irregularities	yes	yes
22	20 to 24	christianity	completed high school	single		yes		regular wages or salary	less than or equal 500 cedis	yes	yes	no	yes	yes	yes	no	no	yes	yes	yes	yes	yes	yes	yes	yes				yes	within 72 hours	yes	no	no	yes	no	yes	no	no	no	no	no	yes	no	no	no	yes	Menstral irregularities	yes	yes
23	20 to 24	christianity	completed high school	single		yes		regular wages or salary	less than or equal 500 cedis	yes	yes	no	yes	yes	yes	no	no	yes	yes	yes	yes	yes	yes	yes	yes				yes	within 24 hrs	yes	yes	yes	yes	yes	yes	yes	no	no	no	no	yes	no	no	no	yes	Menstral irregularities	yes	yes
19	less than 20	islam	completed high school	single		no	student			yes	yes	no	yes	yes	no	no	no	yes	yes	yes	yes	yes	yes	yes	yes				dont know	within 24 hrs	no								no	no	no	yes	no	no	no	no		yes	yes
30	Above 29	christianity	bachelors degree	married	bachelors degree	yes		regular wages or salary	1001 - 1500 cedis	yes	yes	yes	no	no	yes	no	no	no	yes	yes	yes	yes	yes		yes		yes		no	within 72 hours	yes	yes	yes	yes	yes	yes	yes					yes				yes	Menstral irregularities	yes	no
28	25 to 29	christianity	bachelors degree	married	graduate/ advanced professional degree	yes		regular wages or salary	1001 - 1500 cedis	yes	yes	no	yes	yes	yes	no	yes	no	yes	yes	yes	yes	yes	yes	yes	yes	yes		no	within 72 hours	yes	yes	yes	yes	yes	yes	yes					yes				yes	Breast tenderness	yes	no
23	20 to 24	christianity	bachelors degree	single		no	no work available			yes	yes	no	no	no	yes	no	no	no	yes	yes	yes	yes	yes	yes	yes	yes	yes		dont know	dont know	yes	yes	yes	yes	no	yes	yes			yes	yes	yes				yes		no
24	20 to 24	christianity	vocational degree/ certificate	single		yes		regular wages or salary	501 - 1000 cedis	yes	yes	yes	no	yes	yes	no	no	yes	yes	yes	yes	yes	yes	yes	yes	yes			no	within 72 hours	yes	yes	yes	yes	no	yes	yes		yes	yes	yes	yes				yes	Ectopic pregnancy	yes	yes
24	20 to 24	christianity	bachelors degree	single		yes		regular wages or salary	501 - 1000 cedis	yes	yes	no	yes	yes	yes	no	no	no	yes	yes	yes	yes	yes	yes	yes	yes			no	within 72 hours	yes	yes	yes	yes	yes	yes	no		yes	yes						yes	Ectopic pregnancy	no
26	25 to 29	christianity	bachelors degree	single		no	no work available			yes	no								yes	yes	yes	yes									yes	yes	yes	yes	no	yes	yes
20	20 to 24	islam	completed high school	single		no	student			yes	yes	yes	yes	yes	yes	yes	yes	yes	yes	yes	yes	yes	yes	yes	yes	yes	yes		yes	within 24 hrs	yes	yes	yes	yes	yes	yes	yes		yes	yes	yes	yes				yes	Drowsiness	yes	yes
22	20 to 24	christianity	completed high school	single		no	no work available			yes	yes							yes	yes	yes	yes	yes	yes					yes	dont know	within 24 hrs	yes	yes		yes		yes						yes				yes	delay Infertility	yes	no
24	20 to 24	islam	vocational degree/ certificate	single		yes		regular wages or salary	501 - 1000 cedis	yes	yes	yes	yes	yes	yes			yes	yes	yes	yes	yes	yes	yes	yes	yes			no	within 72 hours	yes	yes	yes	yes		yes	yes			yes	yes	yes				yes	Ectopic pregnancy	yes
35	Above 29	islam	vocational degree/ certificate	married	graduate/ advanced professional degree	yes		regular wages or salary	1001 - 1500 cedis	yes	yes				yes			yes	yes	yes	yes		yes	yes	yes	yes			no	within 72 hours	yes	yes	yes	yes	yes		yes		yes			yes				yes	Drowsiness	no
20	20 to 24	islam	some school level	single		no	student			yes	yes				yes			yes	yes	yes	yes	yes	yes	yes	yes	yes			no	within 72 hours	yes	yes	yes	yes	yes		yes		yes	yes	yes	yes				yes	Breast tenderness	yes	yes
19	less than 20	islam	completed high school	single		no	no work available			yes	yes				yes				yes	yes	yes	yes	yes		yes				no	dont know	yes	yes	yes			yes	yes		yes	yes	yes	yes				yes		yes	no
35	Above 29	islam	bachelors degree	single		yes		regular wages or salary	1501 - 2000 cedis	yes	yes				yes				yes	yes	yes	yes	yes	yes	yes	yes			no	within 72 hours	yes	yes	yes	yes	yes	yes	yes		yes	yes	yes	yes				yes	Spotting	yes	no
24	20 to 24	christianity	bachelors degree	single		yes		regular wages or salary	501 - 1000 cedis	yes	yes			yes	yes			yes	yes	yes	yes	yes	yes	yes	yes				yes	within 72 hours	yes	yes	yes	yes		yes			yes	yes	yes	yes				yes	delay Infertility	no
28	25 to 29	christianity	bachelors degree	single		yes		regular wages or salary	501 - 1000 cedis	yes	yes				yes				yes	yes	yes	yes	yes	yes	yes	yes			no	within 72 hours	yes	yes	yes	yes		yes	yes		yes			yes				yes	Menstral irregularities	yes	no
24	20 to 24	christianity	bachelors degree	single		no	student			yes	yes				yes				yes	yes		yes	yes	yes	yes	yes	yes		no	within 12 hours	yes	yes	yes			yes			yes	yes	yes	yes				yes	Breast tenderness	yes	yes
25	25 to 29	christianity	bachelors degree	single		no	no work available			yes	yes				yes				yes	yes	yes	yes	yes	yes		yes			no	within 72 hours	yes					yes			yes		yes	yes				yes	Menstral irregularities	no
33	Above 29	christianity	bachelors degree	single		yes		regular wages or salary	1001 - 1500 cedis	yes	yes				yes				yes	yes	yes	yes	yes		yes	yes			no	within 72 hours	yes	yes	yes	yes	yes	yes	yes					yes				yes	delay Infertility	yes	no
30	Above 29	christianity	vocational degree/ certificate	married	bachelors degree	no	seasonal inactivity			yes	yes			yes					yes	yes	yes	yes	yes		yes				no	dont know	yes	yes	yes	yes	yes	yes			yes			yes				yes		yes	no
23	20 to 24	islam	completed high school	married	completed high school	no	household/family duties			yes	yes				yes			yes	yes	yes	yes	yes	yes	yes	yes	yes			no	within 72 hours	yes	yes	yes	yes	yes	yes	yes					yes				yes	Nausea	yes	no
25	25 to 29	islam	completed high school	single		no	no work available			yes	yes				yes				yes	yes	yes	yes	yes	yes	yes				dont know	within 24 hrs	yes	yes				yes						yes				yes		no
24	20 to 24	christianity	vocational degree/ certificate	married	vocational degree/ certificate	no	student			yes	yes				yes				yes				no		yes				yes	within 72 hours	yes			yes		yes			yes	yes		yes				yes	Nausea	yes	no
27	25 to 29	christianity	completed high school	married	completed high school	no	no work available			yes	yes		yes		yes			yes	yes	yes	yes	yes	yes	yes	yes				dont know	within 72 hours	yes	yes	yes	yes	yes	yes			yes	yes	yes	yes				no		no
22	20 to 24	christianity	vocational degree/ certificate	married	bachelors degree	yes		regular wages or salary	less than or equal 500 cedis	yes	yes	yes		yes				yes	yes	yes	yes	yes	yes		yes				dont know	within 72 hours	no											yes				yes	Menstral irregularities	yes
20	20 to 24	christianity	vocational degree/ certificate	single		no	no work available			yes	yes	yes		yes				yes	yes	yes	yes	yes	yes		yes				dont know	within 72 hours	no											yes				yes	Menstral irregularities	yes
19	less than 20	christianity	completed high school	single		no	student			yes	yes			yes	yes				yes	yes	yes	yes	yes	yes	yes	yes			no	within 72 hours	yes	yes	yes	yes	yes				yes		yes	yes				yes	Vomiting	yes
34	Above 29	christianity	bachelors degree	married	bachelors degree	yes		regular wages or salary	1001 - 1500 cedis	yes	yes	yes	no	no	yes	no	no	no	yes	yes	yes	yes	yes		yes				no	within 72 hours	yes	yes	yes	yes	yes	yes	yes					yes				yes	Menstral irregularities	yes	no
26	25 to 29	christianity	bachelors degree	married	graduate/ advanced professional degree	yes		regular wages or salary	1001 - 1500 cedis	yes	yes	no	yes	yes	yes	no	yes	no	yes	yes	yes	yes	yes	yes	yes	yes			no	within 72 hours	yes	yes	yes	yes	yes	yes	yes					yes				yes	Breast tenderness	yes	no
22	20 to 24	christianity	bachelors degree	single		no	no work available			yes	yes	no	no	no	yes	no	no	no	yes	yes	yes	yes	yes	yes	yes	yes			dont know	dont know	yes	yes	yes	yes	no	yes	yes			yes	yes	yes				yes		no
35	Above 29	islam	vocational degree/ certificate	single		yes		regular wages or salary	501 - 1000 cedis	yes	yes	yes	no	yes	yes	no	no	yes	yes	yes	yes	yes	yes	yes	yes	yes			no	within 72 hours	yes	yes	yes	yes	no	yes	yes		yes	yes	yes	yes				yes	Ectopic pregnancy	yes	yes
24	20 to 24	islam	bachelors degree	single		yes		regular wages or salary	501 - 1000 cedis	yes	yes	no	yes	yes	yes	no	no	no	yes	yes	yes	yes	yes	yes	yes	yes			no	within 72 hours	yes	yes	yes	yes	yes	yes	no		yes	yes						yes	Ectopic pregnancy	no
23	20 to 24	islam	bachelors degree	single		no	no work available			yes	yes	no	no	no	yes	no	no	no	yes	yes	yes	yes	yes	yes		yes			no	within 72 hours	yes	yes	yes	yes	no	yes	yes		yes	yes		yes				yes		no
22	20 to 24	christianity	completed high school	single		no	student			yes	yes	yes	yes	yes	yes	yes	yes	yes	yes	yes	yes	yes	yes	yes	yes	yes	yes		yes	within 24 hrs	yes	yes	yes	yes	yes	yes	yes		yes	yes	yes	yes				yes	Drowsiness	yes	yes
22	20 to 24	christianity	completed high school	single		no	no work available			yes	yes		yes					yes	yes	yes	yes		yes					yes	dont know	within 24 hrs	yes	yes		yes		yes						yes				yes	delay Infertility	yes	no
28	25 to 29	islam	vocational degree/ certificate	single		yes		regular wages or salary	501 - 1000 cedis	yes	yes	yes	yes	yes	yes			yes	yes	yes	yes	yes	yes	yes	yes	yes			no	within 72 hours	yes	yes	yes	yes		yes	yes			yes	yes	yes				yes	Ectopic pregnancy	yes
34	Above 29	christianity	vocational degree/ certificate	married	graduate/ advanced professional degree	yes		regular wages or salary	1001 - 1500 cedis	yes	yes				yes			yes	yes	yes	yes	yes	yes	yes	yes	yes			no	within 72 hours	yes	yes	yes	yes	yes		yes		yes			yes				yes	Drowsiness	no
25	25 to 29	christianity	some school level	single		no	student			yes	yes				yes			yes	yes	yes	yes	yes	yes	yes	yes	yes			no	within 72 hours	yes	yes	yes	yes	yes		yes		yes	yes	yes	yes				yes	Breast tenderness	yes	yes
19	less than 20	christianity	completed high school	single		no	no work available			yes	yes				yes				yes	yes	yes	yes	yes		yes				no	dont know	yes	yes	yes			yes	yes		yes	yes	yes	yes				yes		yes	no
35	Above 29	christianity	bachelors degree	single		yes		regular wages or salary	1501 - 2000 cedis	yes	yes				yes				yes	yes	yes	yes	yes	yes	yes	yes			no	within 72 hours	yes	yes	yes	yes	yes	yes	yes		yes	yes	yes	yes				yes	Spotting	yes	no
24	20 to 24	christianity	bachelors degree	single		yes		regular wages or salary	501 - 1000 cedis	yes	yes			yes	yes			yes	yes	yes	yes	yes	yes	yes	yes				yes	within 72 hours	yes	yes	yes	yes		yes			yes	yes	yes	yes				yes	delay Infertility	no
28	25 to 29	christianity	bachelors degree	single		yes		regular wages or salary	501 - 1000 cedis	yes	yes				yes				yes	yes	yes	yes	yes	yes	yes	yes			no	within 72 hours	yes	yes	yes	yes		yes	yes		yes			yes				yes	Menstral irregularities	yes	no
24	20 to 24	christianity	bachelors degree	single		no	student			yes	yes				yes				yes	yes		yes	yes	yes	yes	yes	yes		no	within 12 hours	yes	yes	yes			yes			yes	yes	yes	yes				yes	Breast tenderness	yes	yes
25	25 to 29	christianity	bachelors degree	single		no	no work available			yes	yes				yes				yes	yes	yes	yes	yes	yes		yes			no	within 72 hours	yes					yes			yes		yes	yes				yes	Menstral irregularities	yes	no
32	Above 29	christianity	bachelors degree	single		yes		regular wages or salary	1001 - 1500 cedis	yes	yes				yes				yes	yes	yes	yes	yes		yes	yes			no	within 72 hours	yes	yes	yes	yes	yes	yes	yes					yes				yes	delay Infertility	yes	no
30	Above 29	christianity	vocational degree/ certificate	married	bachelors degree	no	seasonal inactivity			yes	no								yes	yes	yes	yes									yes	yes	yes	yes	yes	yes
23	20 to 24	islam	completed high school	married	completed high school	no	student			yes	yes				yes			yes	yes	yes	yes	yes	yes	yes	yes	yes			no	within 72 hours	yes	yes	yes	yes	yes	yes	yes					yes				yes	Nausea	yes	no
25	25 to 29	christianity	completed high school	single		no	no work available			yes	yes				yes				yes	yes	yes	yes	yes	yes	yes				dont know	within 24 hrs	yes	yes				yes						yes				yes		no
24	20 to 24	christianity	vocational degree/ certificate	married	vocational degree/ certificate	no	student			yes	yes				yes				yes	yes			no		yes				yes	within 72 hours	yes			yes		yes			yes	yes		yes				yes	Nausea	yes	no
27	25 to 29	christianity	completed high school	married	completed high school	no	no work available			yes	yes		yes		yes			yes	yes	yes	yes	yes	yes	yes	yes				dont know	within 72 hours	yes	yes	yes	yes	yes	yes			yes	yes	yes	yes				no		no
22	20 to 24	christianity	vocational degree/ certificate	married	bachelors degree	yes		regular wages or salary	less than or equal 500 cedis	yes	yes	yes		yes				yes	yes	yes	yes	yes	yes		yes				dont know	within 72 hours	no											yes				yes	Menstral irregularities	yes
20	20 to 24	christianity	vocational degree/ certificate	single		no	no work available			yes	yes	yes		yes				yes	yes	yes	yes	yes	yes	yes	yes	yes			dont know	within 72 hours	no	yes	yes	yes	yes				yes		yes	yes				yes	Menstral irregularities	yes
23	20 to 24	christianity	completed high school	single		no	student			yes	yes			yes	yes				yes	yes	yes	yes	yes	yes	yes	yes			no	within 72 hours	yes	yes	yes	yes	yes				yes		yes	yes				yes	Vomiting	yes
30	Above 29	christianity	bachelors degree	married	bachelors degree	yes		regular wages or salary	1001 - 1500 cedis	yes	yes	no	no	no	yes	no	no	no	yes	yes	yes	yes	yes	yes	yes				no	within 72 hours	yes	yes	yes	yes	yes	yes	yes	no	no	no	no	yes	no	no	no	yes	Menstral irregularities	yes	no
23	20 to 24	christianity	bachelors degree	married	bachelors degree	yes		regular wages or salary	1001 - 1500 cedis	yes	yes	no	yes	yes	yes	no	no	yes	yes	yes	yes	yes	yes	yes	yes	yes	yes		no	within 48 hrs	yes	yes	yes	yes	yes	yes	yes	no	no	no	no	yes	no	no	no	yes	Menstral irregularities	yes	no
22	20 to 24	christianity	vocational degree/ certificate	single		yes		regular wages or salary	1001 - 1500 cedis	yes	yes	no	no	yes	yes	no	no	yes	yes	yes	yes	yes	yes		yes				no	within 72 hours	yes	yes	yes	yes	yes	yes	yes	no	no	no	no	yes	no	no	no	yes	Menstral irregularities	yes	no
28	25 to 29	islam	bachelors degree	married	bachelors degree	yes		regular wages or salary	1001 - 1500 cedis	yes	yes	yes	yes	yes	yes	no	no	yes	yes	yes	yes	yes	yes	yes	yes	yes			no	within 48 hrs	yes	yes	yes	yes	yes	yes	yes	no	no	no	no	yes	no	no	no	yes	Menstral irregularities	no
28	25 to 29	islam	some school level	married	completed high school	yes		casual labor	less than or equal 500 cedis	yes	yes	no	yes	yes	no	no	no	no	yes	yes	yes	yes	yes		yes				yes	within 12 hours	yes	no	no	no	no	yes	no	no	yes	no	no	yes	no	no	no	no		yes	no
23	20 to 24	christianity	completed high school	single		yes		regular wages or salary	less than or equal 500 cedis	yes	yes	no	yes	yes	yes	no	no	yes	yes	yes	yes	yes	yes		yes				yes	within 72 hours	yes	no	no	yes	no	yes	no	no	no	no	no	yes	no	no	no	yes	Menstral irregularities	yes	yes
24	20 to 24	christianity	vocational degree/ certificate	single		yes		regular wages or salary	501 - 1000 cedis	yes	yes	no	yes	yes	yes	no	no	no	yes	yes	yes		yes	yes	yes	yes	yes		no	within 72 hours	yes	yes	yes	yes	yes	yes	yes	no	no	no	no	yes	no	no	no	yes	Menstral irregularities	yes	no
26	25 to 29	christianity	bachelors degree	single		yes		regular wages or salary	less than or equal 500 cedis	yes	yes	no	yes	yes	yes	no	no	yes	yes	yes	yes	yes	yes	yes	yes	yes	yes		no	within 72 hours	yes	yes	yes	yes	yes	yes	yes	no	no	no	no	yes	no	no	no	yes	Menstral irregularities	yes	no
23	20 to 24	christianity	some school level	single		no	household/family duties			yes	yes	no	yes	yes	no	no	no	yes	yes	yes	yes	yes	yes		yes				dont know	within 72 hours	no								no	no	no	yes	no	no	no	yes	Menstral irregularities	yes	no
28	25 to 29	christianity	bachelors degree	married	bachelors degree	yes		regular wages or salary	1001 - 1500 cedis	yes	yes	no	no	no	yes	no	no	no	yes	yes	yes	yes	yes		yes				no	within 72 hours	yes	yes	yes	yes	yes	yes	yes	no	no	no	no	yes	no	no	no	yes	Menstral irregularities	yes	no
28	25 to 29	christianity	bachelors degree	married	bachelors degree	yes		regular wages or salary	1001 - 1500 cedis	yes	yes	no	yes	yes	yes	no	no	yes	yes	yes	yes	yes	yes		yes	yes	yes		no	within 48 hrs	yes	yes	yes	yes	yes	yes	yes	no	no	no	no	yes	no	no	no	yes	Menstral irregularities	yes	no
21	20 to 24	islam	completed high school	single		no	student			yes	yes	no	yes	yes	no	no	no	yes	yes	yes	yes	yes	yes		yes		yes		dont know	within 72 hours	no								no	no	no	yes	no	no	no	yes	Menstral irregularities	yes	no
23	20 to 24	christianity	some school level	single		no	household/family duties			yes	yes	no	yes	yes	no	no	no	yes	yes	yes	yes	yes	yes		yes				dont know	within 72 hours	no								no	no	no	yes	no	no	no	yes	Menstral irregularities	yes	no
28	25 to 29	christianity	some school level	married	completed high school	yes		casual labor	less than or equal 500 cedis	yes	yes	no	yes	yes	no	no	no	no	yes	yes	yes	yes	yes	yes	yes				yes	within 12 hours	yes	no	no	no	no	yes	no	no	yes	no	no	yes	no	no	no	no		yes	no
31	Above 29	islam	vocational degree/ certificate	married	bachelors degree	yes		regular wages or salary	501 - 1000 cedis	yes	yes	yes	yes	yes	yes	no	no	yes	yes	yes	yes	yes	yes	yes	yes	yes			no	within 48 hrs	yes	yes	yes	yes	yes	yes	yes	no	no	no	no	yes	no	no	no	yes	Menstral irregularities	no
23	20 to 24	christianity	completed high school	single		yes		regular wages or salary	less than or equal 500 cedis	yes	yes	no	yes	yes	yes	no	no	yes	yes	yes	yes	yes	yes	yes	yes	yes	yes		yes	within 72 hours	yes	no	no	yes	no	yes	no	no	no	no	no	yes	no	no	no	yes	Menstral irregularities	yes	yes
20	20 to 24	christianity	completed high school	single		yes		casual labor	less than or equal 500 cedis	yes	yes	no	no	yes	yes	no	no	no	yes	yes	yes	yes	no	yes		yes	yes		no	within 24 hrs	yes	yes	yes	yes	yes	yes	yes	no	no	no	no	yes	no	no	no	yes	Menstral irregularities	yes	yes
32	Above 29	christianity	vocational degree/ certificate	married	bachelors degree	yes		regular wages or salary	more than 2000 cedis	yes	yes	no	yes	yes	yes	no	no	no	yes	yes	yes	yes	yes		yes				no	within 48 hrs	yes	yes	yes	no	no	yes	yes	no	no	yes	no	yes	yes	no	no	yes	Menstral irregularities	yes	yes
30	Above 29	christianity	bachelors degree	single		yes		regular wages or salary	1001 - 1500 cedis	yes	yes	no	no	no	yes	no	no	no	yes	yes	yes	yes	yes		yes				no	within 72 hours	yes	yes	yes	yes	yes	yes	yes	no	no	no	no	yes	no	no	no	yes	Menstral irregularities	yes	no
25	25 to 29	christianity	completed high school	single		yes		casual labor	less than or equal 500 cedis	yes	yes	no	no	yes	yes	no	no	no	yes	yes	yes	yes	no	yes		yes	yes		no	within 24 hrs	yes	yes	yes	yes	yes	yes	yes	no	no	no	no	yes	no	no	no	yes	Menstral irregularities	yes	yes
22	20 to 24	christianity	completed high school	single		yes		regular wages or salary	less than or equal 500 cedis	yes	yes	no	yes	yes	yes	no	no	yes	yes	yes	yes	yes	yes		yes				yes	within 72 hours	yes	no	no	yes	no	yes	no	no	no	no	no	yes	no	no	no	yes	Menstral irregularities	yes	yes
23	20 to 24	christianity	completed high school	single		yes		regular wages or salary	less than or equal 500 cedis	yes	yes	no	yes	yes	yes	no	no	yes	yes	yes	yes	yes	yes		yes				yes	within 24 hrs	yes	yes	yes	yes	yes	yes	yes	no	no	no	no	yes	no	no	no	yes	Menstral irregularities	yes	yes
18	less than 20	christianity	completed high school	single		no	student			yes	yes	no	yes	yes	no	no	no	yes	yes	yes	yes	yes	yes		yes				dont know	within 24 hrs	no								no	no	no	yes	no	no	no	no		yes	yes
20	20 to 24	christianity	vocational degree/ certificate	married	bachelors degree	yes		regular wages or salary	less than or equal 500 cedis	yes	yes	yes		yes				yes	yes	yes	yes	yes	yes		yes				dont know	within 72 hours	no											yes				yes	Menstral irregularities	yes
21	20 to 24	christianity	vocational degree/ certificate	single		no	no work available			yes	yes	yes		yes				yes	yes	yes	yes	yes	yes		yes				dont know	within 72 hours	no											yes				yes	Menstral irregularities	yes
21	20 to 24	christianity	completed high school	single		no	student			yes	yes			yes	yes				yes	yes	yes	yes	yes	yes	yes	yes			no	within 72 hours	yes	yes	yes	yes	yes				yes		yes	yes				yes	Vomiting	yes
33	Above 29	christianity	bachelors degree	married	bachelors degree	yes		regular wages or salary	1001 - 1500 cedis	yes	yes	yes	no	no	yes	no	no	no	yes	yes	yes	yes	yes	no	yes	no	no		no	within 72 hours	yes	yes	yes	yes	yes	yes	yes					yes				yes	Breast tenderness	yes	no
26	25 to 29	christianity	bachelors degree	married	graduate/ advanced professional degree	yes		regular wages or salary	1001 - 1500 cedis	yes	yes	no	yes	yes	yes	no	yes	no	yes	yes	yes	yes	yes	yes	yes	yes	no		no	within 72 hours	yes	yes	yes	yes	yes	yes	yes					yes				yes	Breast tenderness	yes	no
24	20 to 24	christianity	bachelors degree	single		no	no work available			yes	yes	no	no	no	yes	no	no	no	yes	yes	yes	yes	yes	yes	yes	yes	no		dont know	dont know	yes	yes	yes	yes	no	yes	yes			yes	yes	yes				yes		no
32	Above 29	christianity	vocational degree/ certificate	single		yes		regular wages or salary	501 - 1000 cedis	yes	yes	yes	no	yes	yes	no	no	yes	yes	yes	yes	yes	yes	yes	yes	yes	no		no	within 72 hours	yes	yes	yes	yes	no	yes	yes		yes	yes	yes	yes				yes	Ectopic pregnancy	yes	yes
24	20 to 24	christianity	bachelors degree	single		yes		regular wages or salary	501 - 1000 cedis	yes	yes	no	yes	yes	yes	no	no	no	yes	yes	yes	yes	yes	yes	yes	yes	no		no	within 72 hours	yes	yes	yes	yes	yes	yes	no		yes	yes						yes	Ectopic pregnancy	no
23	20 to 24	christianity	bachelors degree	single		no	no work available			yes	yes	no	no	yes	no	no	no	yes	yes	yes	yes	yes	yes	yes	no	yes	no		no	within 72 hours	yes	yes	yes	yes	no	yes	yes		yes	yes		yes				yes		yes	no
22	20 to 24	christianity	completed high school	single		no	student			yes	yes	yes	yes	yes	yes	yes	yes	yes	yes	yes	yes	yes	yes	yes	yes	yes	yes	yes	yes	within 24 hrs	yes	yes	yes	yes	yes	yes	yes		yes	yes	yes	yes				yes	Drowsiness	yes	yes
22	20 to 24	christianity	completed high school	single		no	no work available			yes	no								yes	yes	yes	yes									yes	yes		yes		yes
28	25 to 29	christianity	vocational degree/ certificate	single		yes		regular wages or salary	501 - 1000 cedis	yes	yes	yes	yes	yes	yes			yes	yes	yes	yes	yes	yes	yes	yes	yes			no	within 72 hours	yes	yes	yes	yes		yes	yes			yes	yes	yes				yes	Ectopic pregnancy	yes
34	Above 29	christianity	vocational degree/ certificate	married	graduate/ advanced professional degree	yes		regular wages or salary	1001 - 1500 cedis	yes	yes				yes			yes	yes	yes	yes	yes	yes	yes	yes	yes			no	within 72 hours	yes	yes	yes	yes	yes		yes		yes			yes				yes	Drowsiness	no
18	less than 20	christianity	some school level	single		no	student			yes	yes				yes			yes	yes	yes	yes	yes	yes	yes	yes	yes			no	within 72 hours	yes	yes	yes	yes	yes		yes		yes	yes	yes	yes				yes	Breast tenderness	yes	yes
19	less than 20	christianity	completed high school	single		no	no work available			yes	yes				yes				yes	yes	yes	yes	yes		yes				no	dont know	yes	yes	yes			yes	yes		yes	yes	yes	yes				yes		yes	no
35	Above 29	christianity	bachelors degree	single		yes		regular wages or salary	1501 - 2000 cedis	yes	yes				yes				yes	yes	yes	yes	yes	yes	yes	yes			no	within 72 hours	yes	yes	yes	yes	yes	yes	yes		yes	yes	yes	yes				yes	Spotting	yes	no
24	20 to 24	christianity	bachelors degree	single		yes		regular wages or salary	501 - 1000 cedis	yes	yes			yes	yes			yes	yes	yes	yes	yes	yes	yes	yes				yes	within 72 hours	yes	yes	yes	yes		yes			yes	yes	yes	yes				yes	delay Infertility	no
28	25 to 29	christianity	bachelors degree	single		yes		regular wages or salary	501 - 1000 cedis	yes	yes				yes				yes	yes	yes	yes	yes	yes	yes	yes			no	within 72 hours	yes	yes	yes	yes		yes	yes		yes			yes				yes	Menstral irregularities	yes	no
19	less than 20	christianity	bachelors degree	single		no	student			yes	yes				yes				yes			yes	yes	yes	yes	yes	yes		no	within 12 hours	yes	yes	yes			yes			yes	yes	yes	yes				yes	Breast tenderness	yes	yes
25	25 to 29	christianity	bachelors degree	single		no	no work available			yes	yes				yes				yes	yes	yes	yes	yes	yes		yes			no	within 72 hours	yes					yes			yes		yes	yes				yes	Menstral irregularities	yes	no
35	Above 29	christianity	bachelors degree	single		yes		regular wages or salary	1001 - 1500 cedis	yes	yes				yes				yes	yes	yes	yes	yes		yes	yes			no	within 72 hours	yes	yes	yes	yes	yes	yes	yes					yes				yes	delay Infertility	yes	no
30	Above 29	christianity	vocational degree/ certificate	married	bachelors degree	no	seasonal inactivity			yes	no								yes	yes	yes	yes									yes	yes	yes	yes	yes	yes
23	20 to 24	christianity	completed high school	married	completed high school	no	household/family duties			yes	yes				yes			yes	yes	yes	yes	yes	yes	yes	yes	yes			no	within 72 hours	yes	yes	yes	yes	yes	yes	yes					yes				yes	Nausea	yes	no
25	25 to 29	christianity	completed high school	single		no	no work available			yes	yes				yes				yes	yes	yes	yes	yes	yes	yes				dont know	within 24 hrs	yes	yes				yes						yes				yes		no
24	20 to 24	christianity	vocational degree/ certificate	married	vocational degree/ certificate	no	student			yes	yes				yes				yes				no		yes				yes	within 72 hours	yes			yes		yes			yes	yes		yes				yes	Nausea	yes	no
27	25 to 29	christianity	completed high school	married	completed high school	no	no work available			yes	yes		yes		yes			yes	yes	yes	yes	yes	yes	yes	yes				dont know	within 72 hours	yes	yes	yes	yes	yes	yes			yes	yes	yes	yes				no		no
32	Above 29	christianity	vocational degree/ certificate	married	bachelors degree	yes		regular wages or salary	less than or equal 500 cedis	yes	yes	yes		yes				yes	yes	yes	yes	yes	yes		yes				dont know	within 72 hours	no											yes				yes	Menstral irregularities	yes
20	20 to 24	christianity	vocational degree/ certificate	single		no	no work available			yes	yes	yes		yes				yes	yes	yes	yes	yes	yes		yes				dont know	within 72 hours	no											yes				yes	Menstral irregularities	yes
23	20 to 24	christianity	completed high school	single		no	student			yes	yes			yes	yes				yes	yes	yes	yes	yes	yes	yes	yes			no	within 72 hours	yes	yes	yes	yes	yes				yes		yes	yes				yes	Vomiting	yes
31	Above 29	christianity	bachelors degree	married	bachelors degree	yes		regular wages or salary	1001 - 1500 cedis	yes	yes	no	no	no	yes	no	no	no	yes	yes	yes	yes	yes	no	yes	no	no	no	no	within 72 hours	yes	yes	yes	yes	yes	yes	yes	no	no	no	no	yes	no	no	no	yes	Menstral irregularities	yes	no
26	25 to 29	christianity	bachelors degree	married	bachelors degree	yes		regular wages or salary	1001 - 1500 cedis	yes	yes	no	yes	yes	yes	no	no	yes	yes	yes	yes	yes	yes	no	yes	yes	yes	no	no	within 48 hrs	yes	yes	yes	yes	yes	yes	yes	no	no	no	no	yes	no	no	no	yes	Menstral irregularities	yes	no
24	20 to 24	christianity	vocational degree/ certificate	single		yes		regular wages or salary	1001 - 1500 cedis	yes	yes	no	no	yes	yes	no	no	yes	yes	yes	yes	yes	yes	no	yes	no	no	no	no	within 72 hours	yes	yes	yes	yes	yes	yes	yes	no	no	no	no	yes	no	no	no	yes	Menstral irregularities	yes	no
27	25 to 29	islam	bachelors degree	married	bachelors degree	yes		regular wages or salary	1001 - 1500 cedis	yes	yes	yes	yes	yes	yes	no	no	yes	yes	yes	yes	yes	yes	yes	yes	yes	no	no	no	within 48 hrs	yes	yes	yes	yes	yes	yes	yes	no	no	no	no	yes	no	no	no	yes	Menstral irregularities	no
28	25 to 29	christianity	some school level	married	completed high school	yes		casual labor	less than or equal 500 cedis	yes	yes	no	yes	yes	no	no	no	no	yes	yes	yes	yes	yes	no	yes	no	no	no	yes	within 12 hours	yes	no	no	no	no	yes	no	no	yes	no	no	yes	no	no	no	no		yes	no
25	25 to 29	christianity	completed high school	single		yes		regular wages or salary	less than or equal 500 cedis	yes	yes	no	yes	yes	yes	no	no	yes	yes	yes	yes	yes	yes	no	yes	no	no	no	yes	within 72 hours	yes	no	no	yes	no	yes	no	no	no	no	no	yes	no	no	no	yes	Menstral irregularities	yes	yes
24	20 to 24	christianity	vocational degree/ certificate	single		yes		regular wages or salary	501 - 1000 cedis	yes	yes	no	yes	yes	yes	no	no	no	yes	yes	yes	yes	yes	yes	yes	yes	no	no	no	within 72 hours	yes	yes	yes	yes	yes	yes	yes	no	no	no	no	yes	no	no	no	yes	Menstral irregularities	yes	no
26	25 to 29	christianity	bachelors degree	single		yes		regular wages or salary	less than or equal 500 cedis	yes	yes	no	yes	yes	yes	no	no	yes	yes	yes	yes	yes	yes	yes	yes	yes	no	no	no	within 72 hours	yes	yes	yes	yes	yes	yes	yes	no	no	no	no	yes	no	no	no	yes	Menstral irregularities	yes	no
23	20 to 24	christianity	some school level	single		no	household/family duties			yes	yes	no	yes	yes	no	no	no	yes	yes	yes	yes	yes	yes	no	yes	no	no	no	dont know	within 72 hours	no								no	no	no	yes	no	no	no	yes	Menstral irregularities	yes	no
28	25 to 29	christianity	bachelors degree	married	bachelors degree	yes		regular wages or salary	1001 - 1500 cedis	yes	yes	no	no	no	yes	no	no	no	yes	yes	yes	yes	yes	no	yes	no	no	no	no	within 72 hours	yes	yes	yes	yes	yes	yes	yes	no	no	no	no	yes	no	no	no	yes	Menstral irregularities	yes	no
28	25 to 29	christianity	bachelors degree	married	bachelors degree	yes		regular wages or salary	1001 - 1500 cedis	yes	yes	no	yes	yes	yes	no	no	yes	yes	yes	yes	yes	yes	no	yes	yes	yes	no	no	within 48 hrs	yes	yes	yes	yes	yes	yes	yes	no	no	no	no	yes	no	no	no	yes	Menstral irregularities	yes	no
22	20 to 24	christianity	completed high school	single		no	student			yes	yes	no	yes	yes	no	no	no	yes	yes	yes	yes	yes	yes	no	yes	no	no	no	dont know	within 72 hours	no								no	no	no	yes	no	no	no	yes	Menstral irregularities	yes	no
23	20 to 24	christianity	some school level	single		no	household/family duties			yes	yes	no	yes	yes	no	no	no	yes	yes	yes	yes	yes	yes	no	yes	no	no	no	dont know	within 72 hours	no								no	no	no	yes	no	no	no	yes	Menstral irregularities	yes	no
28	25 to 29	christianity	some school level	married	completed high school	yes		casual labor	less than or equal 500 cedis	yes	yes	no	yes	yes	no	no	no	no	yes	yes	yes	yes	yes	no	yes	no	no	no	yes	within 12 hours	yes	no	no	no	no	yes	no	no	yes	no	no	yes	no	no	no	no		yes	no
31	Above 29	islam	vocational degree/ certificate	married	bachelors degree	yes		regular wages or salary	501 - 1000 cedis	yes	yes	yes	yes	yes	yes	no	no	yes	yes	yes	yes	yes	yes	yes	yes	yes	no	no	no	within 48 hrs	yes	yes	yes	yes	yes	yes	yes	no	no	no	no	yes	no	no	no	yes	Menstral irregularities	no
23	20 to 24	christianity	completed high school	single		yes		regular wages or salary	less than or equal 500 cedis	yes	yes	no	yes	yes	yes	no	no	yes	yes	yes	yes	yes	yes	no	yes	no	no	no	yes	within 72 hours	yes	no	no	yes	no	yes	no	no	no	no	no	yes	no	no	no	yes	Menstral irregularities	yes	yes
32	Above 29	christianity	completed high school	single		yes		casual labor	less than or equal 500 cedis	yes	yes	no	no	yes	yes	no	no	no	yes	yes	yes	yes	no	yes	no	yes	yes	no	no	within 24 hrs	yes	yes	yes	yes	yes	yes	yes	no	no	no	no	yes	no	no	no	yes	Menstral irregularities	yes	no
33	Above 29	christianity	vocational degree/ certificate	married	graduate/ advanced professional degree	yes		regular wages or salary	more than 2000 cedis	yes	yes	no	yes	yes	yes	no	no	no	yes	yes	yes	yes	yes	no	yes	no	no	no	no	within 48 hrs	yes	yes	yes	no	no	yes	yes	no	no	yes	no	yes	yes	no	no	yes	Menstral irregularities	yes	yes
25	25 to 29	christianity	bachelors degree	single		yes		regular wages or salary	1001 - 1500 cedis	yes	yes	no	yes	no	yes	no	no	no	yes	yes	yes	yes	yes	no	yes	no	no	no	no	within 72 hours	yes	yes	yes	yes	yes	yes	yes	no	no	no	no	yes	no	no	no	yes	Menstral irregularities	yes	no
24	20 to 24	christianity	completed high school	single		yes		casual labor	less than or equal 500 cedis	yes	yes	no	no	yes	yes	no	no	no	yes	yes	yes	yes	no	yes	no	yes	yes	no	no	within 24 hrs	yes	yes	yes	yes	yes	yes	yes	no	no	no	no	yes	no	no	no	yes	Menstral irregularities	yes	yes
28	25 to 29	christianity	bachelors degree	married	bachelors degree	yes		regular wages or salary	1001 - 1500 cedis	yes	yes	no	no	no	yes	no	no	no	yes	yes	yes	yes	yes	no	yes	no	no	no	no	within 72 hours	yes	yes	yes	yes	yes	yes	yes	no	no	no	no	yes	no	no	no	yes	Menstral irregularities	yes	no
23	20 to 24	christianity	completed high school	single		yes		regular wages or salary	less than or equal 500 cedis	yes	yes	no	yes	yes	yes	no	no	yes	yes	yes	yes	yes	yes	no	yes	no	no	no	yes	within 24 hrs	yes	yes	yes	yes	yes	yes	yes	no	no	no	no	yes	no	no	no	yes	Menstral irregularities	yes	no
19	less than 20	christianity	completed high school	single		no	student			yes	yes	no	yes	yes	no	no	no	yes	yes	yes	yes	yes	yes	no	yes	no	no	no	dont know	within 24 hrs	no								no	no	no	yes	no	no	no	no		yes	no
30	Above 29	christianity	bachelors degree	married	bachelors degree	yes		regular wages or salary	1001 - 1500 cedis	yes	yes	yes	no	no	yes	no	no	no	yes	yes	yes	yes	yes	no	yes	no	no		no	within 72 hours	yes	yes	yes	yes	yes	yes	yes					yes				yes	Menstral irregularities	yes	no
28	25 to 29	christianity	bachelors degree	married	bachelors degree	yes		regular wages or salary	1001 - 1500 cedis	yes	yes	no	yes	yes	yes	no	yes	no	yes	yes	yes	yes	yes	yes	yes	yes	no		no	within 72 hours	yes	yes	yes	yes	yes	yes	yes					yes				yes	Breast tenderness	yes	no
23	20 to 24	christianity	bachelors degree	single		no	no work available			yes	yes	no	no	no	yes	no	no	no	yes	yes	yes	yes	yes	yes	yes	yes	no		dont know	dont know	yes	yes	yes	yes	no	yes	yes			yes	yes	yes				yes		no
24	20 to 24	christianity	vocational degree/ certificate	single		yes		regular wages or salary	501 - 1000 cedis	yes	yes	yes	no	yes	yes	no	no	yes	yes	yes	yes	yes	yes	yes	yes	yes	no		no	within 72 hours	yes	yes	yes	yes	no	yes	yes		yes	yes	yes	yes				yes	Ectopic pregnancy	yes	yes
24	20 to 24	christianity	bachelors degree	single		yes		regular wages or salary	501 - 1000 cedis	yes	yes	no	yes	yes	yes	no	no	no	yes	yes	yes	yes	yes	yes	yes	yes	no		no	within 72 hours	yes	yes	yes	yes	yes	yes	no		yes	yes						yes	Ectopic pregnancy	no
26	25 to 29	christianity	bachelors degree	single		no	no work available			yes	yes	no	yes	no	no	no	no	yes	yes	yes	yes	yes	yes	yes	no	yes	no		no	within 72 hours	yes	yes	yes	yes	no	yes	yes		yes	yes		yes				yes		no
20	20 to 24	christianity	completed high school	single		no	student			yes	yes	yes	yes	yes	yes	yes	yes	yes	yes	yes	yes	yes	yes	yes	yes	yes	yes		yes	within 24 hrs	yes	yes	yes	yes	yes	yes	yes		yes	yes	yes	yes				yes	Drowsiness	yes	yes
22	20 to 24	christianity	completed high school	single		no	no work available			yes	yes			yes				yes	yes	yes	yes	yes	yes					yes	dont know	within 24 hrs	yes	yes		yes		yes						yes				yes	delay Infertility	yes	no
24	20 to 24	christianity	vocational degree/ certificate	single		yes		regular wages or salary	501 - 1000 cedis	yes	yes	yes	yes	yes	yes			yes	yes	yes	yes	yes	yes	yes	yes	yes			no	within 72 hours	yes	yes	yes	yes		yes	yes			yes	yes	yes				yes	Ectopic pregnancy	yes
35	Above 29	christianity	vocational degree/ certificate	married	graduate/ advanced professional degree	yes		regular wages or salary	1001 - 1500 cedis	yes	yes				yes			yes	yes	yes	yes	yes	yes	yes	yes	yes			no	within 72 hours	yes	yes	yes	yes	yes		yes		yes			yes				yes	Drowsiness	no
20	20 to 24	islam	some school level	single		no	student			yes	yes				yes			yes	yes	yes	yes	yes	yes	yes	yes	yes			no	within 72 hours	yes	yes	yes	yes	yes		yes		yes	yes	yes	yes				yes	Breast tenderness	yes	yes
19	less than 20	islam	completed high school	single		no	no work available			yes	yes				yes				yes	yes	yes	yes	yes		yes				no	dont know	yes	yes	yes	yes		yes	yes		yes	yes	yes	yes				yes		yes	no
35	Above 29	islam	bachelors degree	single		yes		regular wages or salary	1501 - 2000 cedis	yes	yes				yes				yes	yes	yes	yes	yes	yes	yes	yes			no	within 72 hours	yes	yes	yes		yes	yes	yes		yes	yes	yes	yes				yes	Spotting	yes	no
24	20 to 24	christianity	bachelors degree	single		yes		regular wages or salary	501 - 1000 cedis	yes	yes			yes	yes			yes	yes	yes	yes	yes	yes	yes	yes				yes	within 72 hours	yes	yes	yes	yes		yes			yes	yes	yes	yes				yes	delay Infertility	no
28	25 to 29	christianity	bachelors degree	single		yes		regular wages or salary	501 - 1000 cedis	yes	yes				yes				yes	yes	yes	yes	yes	yes	yes	yes			no	within 72 hours	yes	yes	yes	yes		yes	yes		yes			yes				yes	Menstral irregularities	yes	no
24	20 to 24	christianity	bachelors degree	single		no	student			yes	yes				yes				yes			yes	yes	yes	yes	yes	yes		no	within 12 hours	yes	yes	yes			yes			yes	yes	yes	yes				yes	Breast tenderness	yes	no
25	25 to 29	christianity	bachelors degree	single		no	no work available			yes	yes				yes				yes	yes	yes	yes	yes	yes		yes			no	within 72 hours	yes					yes			yes		yes	yes				yes	Menstral irregularities	yes	no
35	Above 29	islam	bachelors degree	single		yes		regular wages or salary	1001 - 1500 cedis	yes	yes				yes				yes	yes	yes	yes	yes		yes	yes			no	within 72 hours	yes	yes	yes	yes	yes	yes	yes					yes				yes	delay Infertility	yes	no
30	Above 29	christianity	vocational degree/ certificate	married	graduate/ advanced professional degree	no	seasonal inactivity			yes	no								yes	yes	yes	yes									yes	yes	yes	yes	yes	yes
23	20 to 24	christianity	completed high school	married	completed high school	no	infirmity/ sickness			yes	yes				yes			yes	yes	yes	yes	yes	yes	yes	yes	yes			no	within 72 hours	yes	yes	yes	yes	yes	yes	yes					yes				yes	Nausea	yes	no
25	25 to 29	christianity	completed high school	single		no	no work available			yes	yes				yes				yes	yes	yes	yes	yes	yes	yes				dont know	within 24 hrs	yes	yes				yes						yes				yes		no
24	20 to 24	christianity	vocational degree/ certificate	married	vocational degree/ certificate	no	student			yes	yes				yes				yes		yes		no		yes				yes	within 72 hours	yes			yes		yes			yes	yes		yes				yes	Nausea	yes	no
27	25 to 29	christianity	completed high school	married	completed high school	no	no work available			yes	yes		yes		yes			yes	yes	yes	yes	yes	yes	yes	yes				dont know	within 72 hours	yes	yes	yes	yes	yes	yes			yes	yes	yes	yes				no		no
22	20 to 24	islam	vocational degree/ certificate	married	bachelors degree	yes		regular wages or salary	less than or equal 500 cedis	yes	yes	yes		yes				yes	yes	yes	yes	yes	yes		yes				dont know	within 72 hours	no											yes				yes	Menstral irregularities	yes
20	20 to 24	christianity	vocational degree/ certificate	single		no	no work available			yes	yes	yes		yes				yes	yes	yes	yes	yes	yes		yes				dont know	within 72 hours	no											yes				yes	Menstral irregularities	yes
19	less than 20	christianity	completed high school	single		no	student			yes	yes			yes	yes				yes	yes	yes	yes	yes	yes	yes	yes			no	within 72 hours	yes	yes	yes	yes	yes				yes		yes	yes				yes	Vomiting	yes
34	Above 29	christianity	bachelors degree	married	bachelors degree	yes		regular wages or salary	1001 - 1500 cedis	yes	yes	yes	no	no	yes	no	no	no	yes	yes	yes	yes	yes	no	yes	no	no		no	within 72 hours	yes	yes	yes	yes	yes	yes	yes					yes				yes	Menstral irregularities	yes	no
26	25 to 29	christianity	bachelors degree	married	graduate/ advanced professional degree	yes		regular wages or salary	1001 - 1500 cedis	yes	yes	no	yes	yes	yes	no	yes	no	yes	yes	yes	yes	yes	yes	yes	yes	no		no	within 72 hours	yes	yes	yes	yes	yes	yes	yes					yes				yes	Breast tenderness	yes	no
22	20 to 24	christianity	bachelors degree	single		no	no work available			yes	yes	no	no	no	yes	no	no	no	yes	yes	yes	yes	yes	yes	yes	yes	no		dont know	dont know	yes	yes	yes	yes	no	yes	yes			yes	yes	yes				yes		no
35	Above 29	islam	vocational degree/ certificate	single		yes		regular wages or salary	501 - 1000 cedis	yes	yes	yes	no	yes	yes	no	no	yes	yes	yes	yes	yes	yes	yes	yes	yes	no		no	within 72 hours	yes	yes	yes	yes	no	yes	yes		yes	yes	yes	yes				yes	Ectopic pregnancy	yes	yes
24	20 to 24	christianity	bachelors degree	single		yes		regular wages or salary	501 - 1000 cedis	yes	yes	no	yes	yes	yes	no	no	no	yes	yes	yes	yes	yes	yes	yes	yes	no		no	within 72 hours	yes	yes	yes	yes	yes	yes	no		yes	yes						yes	Ectopic pregnancy	no
23	20 to 24	christianity	bachelors degree	single		no	no work available			yes	no								yes	yes	yes	yes									yes	yes	yes	yes	no	yes	yes
22	20 to 24	christianity	completed high school	single		no	student			yes	yes	yes	yes	yes	yes	yes	yes	yes	yes	yes	yes	yes	yes	yes	yes	yes	yes		yes	within 24 hrs	yes	yes	yes	yes	yes	yes	yes		yes	yes	yes	yes				yes	Drowsiness	yes	yes
22	20 to 24	christianity	completed high school	single		no	no work available			yes	yes	yes						yes	yes	yes	yes	yes	yes					yes	dont know	within 24 hrs	yes	yes		yes		yes						yes				yes	delay Infertility	yes	no
28	25 to 29	christianity	vocational degree/ certificate	single		yes		regular wages or salary	501 - 1000 cedis	yes	yes	yes	yes	yes	yes			yes	yes	yes	yes	yes	yes	yes	yes	yes			no	within 72 hours	yes	yes	yes	yes		yes	yes			yes	yes	yes				yes	Ectopic pregnancy	yes
34	Above 29	christianity	vocational degree/ certificate	married	graduate/ advanced professional degree	yes		regular wages or salary	1001 - 1500 cedis	yes	yes				yes			yes	yes	yes	yes	yes	yes	yes	yes	yes			no	within 72 hours	yes	yes	yes	yes	yes		yes		yes			yes				yes	Drowsiness	no
25	25 to 29	christianity	some school level	single		no	student			yes	yes				yes			yes	yes	yes	yes	yes	yes	yes	yes	yes			no	within 72 hours	yes	yes	yes	yes	yes		yes		yes	yes	yes	yes				yes	Breast tenderness	yes	yes
19	less than 20	christianity	completed high school	single		no	no work available			yes	yes				yes				yes	yes	yes	yes	yes		yes				no	dont know	yes	yes	yes			yes	yes		yes	yes	yes	yes				yes		yes	no
35	Above 29	christianity	bachelors degree	single		yes		regular wages or salary	1501 - 2000 cedis	yes	yes				yes				yes	yes	yes	yes	yes	yes	yes	yes			no	within 72 hours	yes	yes	yes	yes	yes	yes	yes		yes	yes	yes	yes				yes	Spotting	yes	no
24	20 to 24	christianity	bachelors degree	single		yes		regular wages or salary	501 - 1000 cedis	yes	yes			yes	yes			yes	yes	yes	yes	yes	yes	yes	yes				yes	within 72 hours	yes	yes	yes	yes		yes			yes	yes	yes	yes				yes	delay Infertility	no
28	25 to 29	christianity	bachelors degree	single		yes		regular wages or salary	501 - 1000 cedis	yes	yes				yes				yes	yes	yes	yes	yes	yes	yes	yes			no	within 72 hours	yes	yes	yes	yes		yes	yes		yes			yes				yes	Menstral irregularities	yes	no
24	20 to 24	christianity	bachelors degree	single		no	student			yes	yes				yes				yes			yes	yes	yes	yes	yes	yes		no	within 12 hours	yes	yes	yes			yes			yes	yes	yes	yes				yes	Breast tenderness	yes	yes
25	25 to 29	islam	bachelors degree	single		no	no work available			yes	yes				yes				yes	yes	yes	yes	yes	yes		yes			no	within 72 hours	yes					yes			yes		yes	yes				yes	Menstral irregularities	no
32	Above 29	christianity	bachelors degree	single		yes		regular wages or salary	1001 - 1500 cedis	yes	yes				yes				yes	yes	yes	yes	yes		yes	yes			no	within 72 hours	yes	yes	yes	yes	yes	yes	yes					yes				yes	delay Infertility	yes	no
30	Above 29	christianity	vocational degree/ certificate	married	bachelors degree	no	seasonal inactivity			yes	yes		yes	yes	yes				yes	yes	yes	yes	yes		yes				no	dont know	yes	yes	yes	yes	yes	yes			yes			yes				yes		yes	no
23	20 to 24	christianity	completed high school	married	completed high school	no	infirmity/ sickness			yes	yes				yes			yes	yes	yes	yes	yes	yes	yes	yes	yes			no	within 72 hours	yes	yes	yes	yes	yes	yes	yes					yes				yes	Nausea	yes	no
25	25 to 29	christianity	completed high school	single		no	no work available			yes	yes				yes				yes	yes	yes	yes	yes	yes	yes				dont know	within 24 hrs	yes	yes				yes						yes				yes		no
24	20 to 24	christianity	vocational degree/ certificate	married	vocational degree/ certificate	no	student			yes	yes				yes				yes				no		yes				yes	within 72 hours	yes			yes		yes			yes	yes		yes				yes	Nausea	yes	no
27	25 to 29	christianity	completed high school	married	completed high school	no	no work available			yes	yes		yes		yes			yes	yes	yes	yes	yes	yes	yes	yes				dont know	within 72 hours	yes	yes	yes	yes	yes	yes			yes	yes	yes	yes				no		no
22	20 to 24	islam	vocational degree/ certificate	married	bachelors degree	yes		regular wages or salary	less than or equal 500 cedis	yes	yes	yes		yes				yes	yes	yes	yes	yes	yes		yes				dont know	within 72 hours	no											yes				yes	Menstral irregularities	yes
20	20 to 24	christianity	vocational degree/ certificate	single		no	no work available			yes	yes	yes		yes				yes	yes	yes	yes	yes	yes		yes				dont know	within 72 hours	no											yes				yes	Menstral irregularities	yes
23	20 to 24	christianity	completed high school	single		no	student			yes	yes			yes	yes				yes	yes	yes	yes	yes	yes	yes	yes			no	within 72 hours	yes	yes	yes	yes	yes				yes		yes	yes				yes	Vomiting	yes
30	Above 29	christianity	bachelors degree	married	bachelors degree	yes		regular wages or salary	1001 - 1500 cedis	yes	yes	no	no	no	yes	no	no	no	yes	yes	yes	yes	yes	no	yes	no	no	no	no	within 72 hours	yes	yes	yes	yes	yes	yes	yes	no	no	no	no	yes	no	no	no	yes	Menstral irregularities	yes	no
23	20 to 24	christianity	bachelors degree	married	bachelors degree	yes		regular wages or salary	1001 - 1500 cedis	yes	yes	no	yes	yes	yes	no	no	yes	yes	yes	yes	yes	yes	no	yes	yes	yes	no	no	within 48 hrs	yes	yes	yes	yes	yes	yes	yes	no	no	no	no	yes	no	no	no	yes	Menstral irregularities	yes	no
22	20 to 24	christianity	vocational degree/ certificate	single		yes		regular wages or salary	1001 - 1500 cedis	yes	yes	no	no	yes	yes	no	no	yes	yes	yes	yes	yes	yes	no	yes	no	no	no	no	within 72 hours	yes	yes	yes	yes	yes	yes	yes	no	no	no	no	yes	no	no	no	yes	Menstral irregularities	yes	no
28	25 to 29	islam	bachelors degree	married	bachelors degree	yes		regular wages or salary	1001 - 1500 cedis	yes	yes	yes	yes	yes	yes	no	no	yes	yes	yes	yes	yes	yes	yes	yes	yes	no	no	no	within 48 hrs	yes	yes	yes	yes	yes	yes	yes	no	no	no	no	yes	no	no	no	yes	Menstral irregularities	no
28	25 to 29	christianity	some school level	married	completed high school	yes		casual labor	less than or equal 500 cedis	yes	yes	no	yes	yes	no	no	no	no	yes	yes	yes	yes	yes	no	yes	no	no	no	yes	within 12 hours	yes	no	no	no	no	yes	no	no	yes	no	no	yes	no	no	no	no		yes	no
23	20 to 24	christianity	completed high school	single		yes		regular wages or salary	less than or equal 500 cedis	yes	yes	no	yes	yes	yes	no	no	yes	yes	yes	yes	yes	yes	no	yes	no	no	no	yes	within 72 hours	yes	no	no	yes	no	yes	no	no	no	no	no	yes	no	no	no	yes	Menstral irregularities	yes	yes
24	20 to 24	christianity	vocational degree/ certificate	single		yes		regular wages or salary	501 - 1000 cedis	yes	yes	no	yes	yes	yes	no	no	no	yes	yes	yes	yes	yes	yes	yes	yes	no	no	no	within 72 hours	yes	yes	yes	yes	yes	yes	yes	no	no	no	no	yes	no	no	no	yes	Menstral irregularities	yes	no
26	25 to 29	christianity	bachelors degree	single		yes		regular wages or salary	less than or equal 500 cedis	yes	yes	no	yes	yes	yes	no	no	yes	yes	yes	yes	yes	yes	yes	yes	yes	no	no	no	within 72 hours	yes	yes	yes	yes	yes	yes	yes	no	no	no	no	yes	no	no	no	yes	Menstral irregularities	yes	no
23	20 to 24	christianity	some school level	single		no	household/family duties			yes	yes	no	yes	yes	no	no	no	yes	yes	yes	yes	yes	yes	no	yes	no	no	no	dont know	within 72 hours	no								no	no	no	yes	no	no	no	yes	Menstral irregularities	yes	no
28	25 to 29	christianity	bachelors degree	married	bachelors degree	yes		regular wages or salary	1001 - 1500 cedis	yes	yes	no	no	no	yes	no	no	no	yes	yes	yes	yes	yes	no	yes	no	no	no	no	within 72 hours	yes	yes	yes	yes	yes	yes	yes	no	no	no	no	yes	no	no	no	yes	Menstral irregularities	yes	no
30	25 to 29	christianity	bachelors degree	married	bachelors degree	yes		regular wages or salary	1001 - 1500 cedis	yes	yes	no	yes	yes	yes	no	no	yes	yes	yes	yes	yes	yes	no	yes	yes	yes	no	no	within 48 hrs	yes	yes	yes	yes	yes	yes	yes	no	no	no	no	yes	no	no	no	yes	Menstral irregularities	yes	no
21	20 to 24	christianity	completed high school	single		no	student			yes	yes	no	yes	yes	no	no	no	yes	yes	yes	yes	yes	yes	no	yes	no	no	no	dont know	within 72 hours	no								no	no	no	yes	no	no	no	yes	Menstral irregularities	yes	no
25	20 to 24	christianity	some school level	single		no	household/family duties			yes	yes	no	yes	yes	no	no	no	yes	yes	yes	yes	yes	yes	no	yes	no	no	no	dont know	within 72 hours	no								no	no	no	yes	no	no	no	yes	Menstral irregularities	yes	no
28	25 to 29	christianity	some school level	married	completed high school	yes		casual labor	less than or equal 500 cedis	yes	yes	no	yes	yes	no	no	no	no	yes	yes	yes	yes	yes	no	yes	no	no	no	yes	within 12 hours	yes	no	no	no	no	yes	no	no	yes	no	no	yes	no	no	no	no		yes	no
31	Above 29	islam	vocational degree/ certificate	married	bachelors degree	yes		regular wages or salary	501 - 1000 cedis	yes	yes	yes	yes	yes	yes	no	no	yes	yes	yes	yes	yes	yes	yes	yes	yes	no	no	no	within 48 hrs	yes	yes	yes	yes	yes	yes	yes	no	no	no	no	yes	no	no	no	yes	Menstral irregularities	no
24	20 to 24	christianity	completed high school	single		yes		regular wages or salary	less than or equal 500 cedis	yes	yes	no	yes	yes	yes	no	no	yes	yes	yes	yes	yes	yes	no	yes	no	no	no	yes	within 72 hours	yes	no	no	yes	no	yes	no	no	no	no	no	yes	no	no	no	yes	Menstral irregularities	yes	yes
20	20 to 24	christianity	completed high school	single		yes		casual labor	less than or equal 500 cedis	yes	yes	no	no	yes	yes	no	no	no	yes	yes	yes	yes	no	yes	no	yes	yes	no	no	within 24 hrs	yes	yes	yes	yes	yes	yes	yes	no	no	no	no	yes	no	no	no	yes	Menstral irregularities	yes	yes
32	Above 29	christianity	vocational degree/ certificate	married	graduate/ advanced professional degree	yes		regular wages or salary	more than 2000 cedis	yes	yes	no	yes	yes	yes	no	no	no	yes	yes	yes	yes	yes	no	yes	no	no	no	no	within 48 hrs	yes	yes	yes	no	no	yes	yes	no	no	yes	no	yes	yes	no	no	yes	Menstral irregularities	yes	yes
30	Above 29	christianity	bachelors degree	single		yes		regular wages or salary	1001 - 1500 cedis	yes	yes	no	no	no	yes	no	no	no	yes	yes	yes	yes	yes	no	yes	no	no	no	no	within 72 hours	yes	yes	yes	yes	yes	yes	yes	no	no	no	no	yes	no	no	no	yes	Menstral irregularities	yes	no
25	25 to 29	christianity	completed high school	single		yes		casual labor	less than or equal 500 cedis	yes	yes	no	no	yes	yes	no	no	no	yes	yes	yes	yes	no	yes	no	yes	yes	no	no	within 24 hrs	yes	yes	yes	yes	yes	yes	yes	no	no	no	no	yes	no	no	no	yes	Menstral irregularities	yes	yes
22	20 to 24	christianity	completed high school	single		yes		regular wages or salary	less than or equal 500 cedis	yes	yes	no	yes	yes	yes	no	no	yes	yes	yes	yes	yes	yes	no	yes	no	no	no	yes	within 72 hours	yes	no	no	yes	no	yes	no	no	no	no	no	yes	no	no	no	yes	Menstral irregularities	yes	yes
23	20 to 24	christianity	completed high school	single		yes		regular wages or salary	less than or equal 500 cedis	yes	yes	no	yes	yes	yes	no	no	yes	yes	yes	yes	yes	yes	no	yes	no	no	no	yes	within 24 hrs	yes	yes	yes	yes	yes	yes	yes	no	no	no	no	yes	no	no	no	yes	Menstral irregularities	yes	yes
18	less than 20	christianity	completed high school	single		no	student			yes	yes	no	yes	yes	no	no	no	yes	yes	yes	yes	yes	yes	no	yes	no	no	no	dont know	within 24 hrs	no								no	no	no	yes	no	no	no	no		yes	yes
20	20 to 24	christianity	vocational degree/ certificate	married	bachelors degree	yes		regular wages or salary	less than or equal 500 cedis	yes	yes	yes		yes				yes	yes	yes	yes	yes	yes		yes				dont know	within 72 hours	no											yes				yes	Menstral irregularities	yes
21	20 to 24	christianity	vocational degree/ certificate	single		no	no work available			yes	yes	yes		yes				yes	yes	yes	yes	yes	yes		yes				dont know	within 72 hours	no											yes				yes	Menstral irregularities	yes
21	20 to 24	christianity	completed high school	single		no	student			yes	yes			yes	yes				yes	yes	yes	yes	yes	yes	yes	yes			no	within 72 hours	yes	yes	yes	yes	yes				yes		yes	yes				yes	Vomiting	yes
33	Above 29	christianity	bachelors degree	married	bachelors degree	yes		regular wages or salary	1001 - 1500 cedis	yes	yes	yes	no	no	yes	no	no	no	yes	yes	yes	yes	yes	no	yes	no	no		no	within 72 hours	yes	yes	yes	yes	yes	yes	yes					yes				yes	Menstral irregularities	yes	no
26	25 to 29	christianity	bachelors degree	married	graduate/ advanced professional degree	yes		regular wages or salary	1001 - 1500 cedis	yes	yes	no	yes	yes	yes	no	yes	no	yes	yes	yes	yes	yes	yes	yes	yes	no		no	within 72 hours	yes	yes	yes	yes	yes	yes	yes					yes				yes	Breast tenderness	yes	no
24	20 to 24	christianity	bachelors degree	single		no	no work available			yes	yes	no	no	no	yes	no	no	no	yes	yes	yes	yes	yes	yes	yes	yes	no		dont know	dont know	yes	yes	yes	yes	no	yes	yes			yes	yes	yes				yes		no
32	Above 29	christianity	vocational degree/ certificate	single		yes		regular wages or salary	501 - 1000 cedis	yes	yes	yes	no	yes	yes	no	no	yes	yes	yes	yes	yes	yes	yes	yes	yes	no		no	within 72 hours	yes	yes	yes	yes	no	yes	yes		yes	yes	yes	yes				yes	Ectopic pregnancy	yes	yes
24	20 to 24	christianity	bachelors degree	single		yes		regular wages or salary	501 - 1000 cedis	yes	yes	no	yes	yes	yes	no	no	no	yes	yes	yes	yes	yes	yes	yes	yes	no		no	within 72 hours	yes	yes	yes	yes	yes	yes	no		yes	yes						yes	Ectopic pregnancy	no
23	20 to 24	christianity	bachelors degree	single		no	no work available			yes	no								yes	yes	yes	yes									yes	yes	yes	yes	no	yes	yes
22	20 to 24	christianity	completed high school	single		no	student			yes	yes	yes	yes	yes	yes	yes	yes	yes	yes	yes	yes	yes	yes	yes	yes	yes	yes		yes	within 24 hrs	yes	yes	yes	yes	yes	yes	yes		yes	yes	yes	yes				yes	Drowsiness	yes	yes
22	20 to 24	christianity	completed high school	single		no	no work available			yes	yes		yes					yes	yes	yes	yes	yes	yes					yes	dont know	within 24 hrs	yes	yes		yes		yes						yes				yes	delay Infertility	yes	no
28	25 to 29	christianity	vocational degree/ certificate	single		yes		regular wages or salary	501 - 1000 cedis	yes	yes	yes	yes	yes	yes			yes	yes	yes	yes	yes	yes	yes	yes	yes			no	within 72 hours	yes	yes	yes	yes		yes	yes			yes	yes	yes				yes	Ectopic pregnancy	yes
34	Above 29	christianity	vocational degree/ certificate	married	graduate/ advanced professional degree	yes		regular wages or salary	1001 - 1500 cedis	yes	yes			yes	yes			yes	yes	yes	yes	yes	yes	yes	yes	yes			no	within 72 hours	yes	yes	yes	yes	yes		yes		yes			yes				yes	Drowsiness	no
18	less than 20	christianity	some school level	single		no	student			yes	yes				yes			yes	yes	yes	yes	yes	yes	yes	yes	yes			no	within 72 hours	yes	yes	yes	yes	yes		yes		yes	yes	yes	yes				yes	Breast tenderness	yes	yes
19	less than 20	christianity	completed high school	single		no	no work available			yes	yes				yes				yes	yes	yes	yes	yes		yes				no	dont know	yes	yes	yes			yes	yes		yes	yes	yes	yes				yes		yes	no
35	Above 29	christianity	bachelors degree	single		yes		regular wages or salary	1501 - 2000 cedis	yes	yes				yes				yes	yes	yes	yes	yes	yes	yes	yes			no	within 72 hours	yes	yes	yes	yes	yes	yes	yes		yes	yes	yes	yes				yes	Spotting	yes	no
24	20 to 24	christianity	bachelors degree	single		yes		regular wages or salary	501 - 1000 cedis	yes	yes			yes	yes			yes	yes	yes	yes	yes	yes	yes	yes				yes	within 72 hours	yes	yes	yes	yes		yes			yes	yes	yes	yes				yes	delay Infertility	no
28	25 to 29	christianity	bachelors degree	single		yes		regular wages or salary	501 - 1000 cedis	yes	yes				yes				yes	yes	yes	yes	yes	yes	yes	yes			no	within 72 hours	yes	yes	yes	yes		yes	yes		yes			yes				yes	Menstral irregularities	yes	no
19	less than 20	christianity	bachelors degree	single		no	student			yes	yes				yes				yes			yes	yes	yes	yes	yes	yes		no	within 12 hours	yes	yes	yes			yes			yes	yes	yes	yes				yes	Breast tenderness	yes	yes
25	25 to 29	christianity	bachelors degree	single		no	no work available			yes	yes				yes				yes	yes	yes	yes	yes	yes		yes			no	within 72 hours	yes					yes			yes		yes	yes				yes	Menstral irregularities	no
35	Above 29	christianity	bachelors degree	single		yes		regular wages or salary	1001 - 1500 cedis	yes	yes				yes				yes	yes	yes	yes	yes		yes	yes			no	within 72 hours	yes	yes	yes	yes	yes	yes	yes					yes				yes	delay Infertility	yes	no
30	Above 29	christianity	vocational degree/ certificate	married	bachelors degree	no	seasonal inactivity			yes	yes			yes		yes			yes	yes	yes	yes	yes		yes				no	dont know	yes	yes	yes	yes	yes	yes			yes			yes				yes		yes	no
23	20 to 24	christianity	completed high school	married	completed high school	no	household/family duties			yes	yes				yes			yes	yes	yes	yes	yes	yes	yes	yes	yes			no	within 72 hours	yes	yes	yes	yes	yes	yes	yes					yes				yes	Nausea	yes	no
25	25 to 29	christianity	completed high school	single		no	no work available			yes	yes				yes				yes	yes	yes	yes	yes	yes	yes				dont know	within 24 hrs	yes	yes				yes						yes				yes		no
24	20 to 24	christianity	vocational degree/ certificate	married	vocational degree/ certificate	no	student			yes	yes				yes				yes				no		yes				yes	within 72 hours	yes			yes		yes			yes	yes		yes				yes	Nausea	yes	no
27	25 to 29	christianity	completed high school	married	completed high school	no	no work available			yes	yes		yes		yes			yes	yes	yes	yes	yes	yes	yes	yes				dont know	within 72 hours	yes	yes	yes	yes	yes	yes			yes	yes	yes	yes				no		no
32	Above 29	christianity	vocational degree/ certificate	married	bachelors degree	yes		regular wages or salary	less than or equal 500 cedis	yes	yes	yes		yes				yes	yes	yes	yes	yes	yes		yes				dont know	within 72 hours	no											yes				yes	Menstral irregularities	yes
20	20 to 24	christianity	vocational degree/ certificate	single		no	no work available			yes	yes	yes		yes				yes	yes	yes	yes	yes	yes		yes				dont know	within 72 hours	no											yes				yes	Menstral irregularities	yes
23	20 to 24	christianity	completed high school	single		no	student			yes	yes			yes	yes				yes	yes	yes	yes	yes	yes	yes	yes			no	within 72 hours	yes	yes	yes	yes	yes				yes		yes	yes				yes	Vomiting	yes
28	25 to 29	christianity	bachelors degree	married	bachelors degree	yes		regular wages or salary	1001 - 1500 cedis	yes	yes	no	yes	no	yes	no	no	no	yes	yes	yes	yes	yes	no	yes	no	no	no	no	within 72 hours	yes	yes	yes	yes	yes	yes	yes	no	no	no	no	yes	no	no	no	yes	Menstral irregularities	yes	no
28	25 to 29	christianity	bachelors degree	married	bachelors degree	yes		regular wages or salary	1001 - 1500 cedis	yes	yes	no	yes	yes	yes	no	no	yes	yes	yes	yes	yes	yes	no	yes	yes	yes	no	no	within 48 hrs	yes	yes	yes	yes	yes	yes	yes	no	no	no	no	yes	no	no	no	yes	Menstral irregularities	yes	no
22	20 to 24	christianity	completed high school	single		no	student			yes	yes	no	yes	yes	no	no	no	yes	yes	yes	yes	yes	yes	no	yes	no	no	no	dont know	within 72 hours	no								no	no	no	yes	no	no	no	yes	Menstral irregularities	yes	no
23	20 to 24	christianity	some school level	single		no	household/family duties			yes	yes	no	yes	yes	no	no	no	yes	yes	yes	yes	yes	yes	no	yes	no	no	no	dont know	within 72 hours	no								no	no	no	yes	no	no	no	yes	Menstral irregularities	yes	no
28	25 to 29	christianity	some school level	married	completed high school	yes		casual labor	less than or equal 500 cedis	yes	yes	no	yes	yes	no	no	no	no	yes	yes	yes	yes	yes	no	yes	no	no	no	yes	within 12 hours	yes	no	no	no	no	yes	no	no	yes	no	no	yes	no	no	no	no		yes	no
31	Above 29	islam	vocational degree/ certificate	married	bachelors degree	yes		regular wages or salary	501 - 1000 cedis	yes	yes	yes	yes	yes	yes	no	no	yes	yes	yes	yes	yes	yes	yes	yes	yes	no	no	no	within 48 hrs	yes	yes	yes	yes	yes	yes	yes	no	no	no	no	yes	no	no	no	yes	Menstral irregularities	no
[truncated: 52 more columns]
